# Supplementary material for: Group 2i Isochrysidales produce characteristic alkenones reflecting sea ice distribution
Source: Nat Commun. 2021 Jan 4;12:15. doi: 10.1038/s41467-020-20187-z (PMC7782803; doi:10.1038/s41467-020-20187-z)
Supplement: Supplementary file 3 — Supplementary Data 1 [file 41467_2020_20187_MOESM3_ESM.xlsx]

## Sheet: Sheet1
List of surface sediment samples analyzed for alkenones (* indicate the samples also included in DNA sequencing)
ID	Region	Lat.	Lon.	Annual mean sea ice concentration 1981-2010	Annual mean SST WOA 1981-2010	Annual mean SSS WOA 1981-2010	%C37:4	UK37	UK37'
				(%)	(˚C)	(ppt)
QMG3	Canadian Archipelago	68.33	-102.94	73.95	-0.45	24.76	67.3	-0.63	0.13
QMG2*	Canadian Archipelago	68.31	-100.8	73.43	-0.61	25.54	58.7	-0.49	0.23
QMG1*	Canadian Archipelago	68.49	-99.89	73.33	-0.64	25.92	67.5	-0.6	0.23
Saglek Deep	North Atlantic	60.47	-61.1	27.35	1.53	33.52	4.4	0.35	0.42
DFO-5	North Atlantic	60.47	-60.6	20.02	1.97	33.68	5.9	0.29	0.37
DFO-7	North Atlantic	60.47	-60.38	13.95	2.19	33.77	11.9	0.05	0.19
JR51 GC34	North Atlantic	67.84	-21.17	5.14	2.48	34.23	6	0.17	0.25
JR51 GC25	North Atlantic	73.12	-11.88	17.67	0.65	33.92	15	0.03	0.22
KN158-04-29Y	North Atlantic	49.5	-49.36	0.97	4.53	33.49	8.9	0.27	0.4
KN158-04-25Y	North Atlantic	49.75	-47.83	0.04	6.54	34.17	9.2	0.2	0.32
KN158-4-23X	North Atlantic	50.22	-45.68	0	8.98	34.26	3.7	0.41	0.46
POS175/1 10-2KAL	North Atlantic	65.8	-31	12.32	3.99	34.14	2.8	0.32	0.36
KN158-04-83Y	North Atlantic	63.41	-30.95	0	7.63	34.99	0	0.41	0.41
KN158-04-78X	North Atlantic	64.66	-28.58	0.01	7.96	35.08	9.9	0.26	0.4
KN158-4-62X	North Atlantic	60.99	-27.11	0	8.88	35.11	0	0.37	0.4
KN158-4-60X	North Atlantic	60.26	-26.6	0	9.09	35.13	0	0.35	0.38
KN158-4-59Y	North Atlantic	59.48	-25.97	0	9.5	35.12	5.2	0.41	0.49
KN158-04-25X	North Atlantic	58.66	-25.42	0	9.85	35.11	0	0.41	0.41
KN158-4-43Y	North Atlantic	53.01	-19.44	0	12.43	35.38	3.1	0.52	0.56
POS175/2 1171-2	North Atlantic	67.96	-18.61	2.49	2.69	34.42	10	0.21	0.35
POS175/2 1184	North Atlantic	67.45	-18.37	0.31	3.68	34.43	4.2	0.25	0.3
KN158-4-50MCX	North Atlantic	54.82	-18.37	0	11.83	35.38	1.3	0.56	0.59
KN158-04-54X	North Atlantic	57.03	-17.53	0	11.086	35.31	0.5	0.45	0.46
M13/2 17726-1	North Atlantic	77.46	4.58	0.01	3.11	34.98	7.6	0.26	0.37
M13/2 17734-2	North Atlantic	67.77	5.96	0	8.35	35.12	5.3	0.31	0.38
M21/4 23454-1	North Atlantic	76.75	8.92	0.05	4.17	34.96	5.4	0.31	0.38
M13/2 17717-2	North Atlantic	71.42	21.5	0.01	7.08	34.65	7.6	0.26	0.36
HLY 0702 DBSA/162 HAPS 0-1 14 June 2007	North Pacific	62.02	-176.34	29.76	2.68	31.94	12.8	-0.06	0.08
HLY 0702 NWC 3/027 HAPS 0-1 24 MAY 2007	North Pacific	62.78	-173.88	33.33	2.37	31.75	15.6	-0.06	0.12
HLY0601 SWCS/004 HAPS	North Pacific	62.24	-173.74	32.77	2.76	31.57	18.1	0.14	0.39
HLY 0702 VNG5/032 HAPS	North Pacific	62.97	-172.99	32.95	2.31	31.7	15.4	0.01	0.19
HLY 0601 RUS1 VAN VEEN	North Pacific	64.69	-170.59	38.68	0.96	32.41	29.5	-0.23	0.09
HLY0202 MC-24A	North Pacific	54	-179.59	0	5.35	33.08	4.8	0.26	0.33
HLY0202 MC-19B	North Pacific	54.61	-178.72	0	5.31	33.08	1.3	0.36	0.38
EW0408 88MC 4W	North Pacific	58.77	-144.5	0	8.81	32.09	5.5	0.33	0.4
EW0408 68MC 3W	North Pacific	59.44	-140.25	0.66	9.2	31.74	0.7	0.39	0.4
NES25-1 BC-32	North Pacific	53.55	144.55	23.21	3.48	31.39	6.1	0.39	0.48
NES25-1 BC-33	North Pacific	48	147.65	5.17	5.13	32.51	2.6	0.48	0.52
NES25-1 BC-3	North Pacific	48.29	150.42	0.54	4.68	32.76	2.4	0.45	0.49
VINO19-4 BC-26	North Pacific	52.6	164.64	0.01	5.4	32.99	2	0.35	0.38
VINO1904 BC-27	North Pacific	51.38	165.08	0	5.38	32.94	2	0.39	0.42
VINO19-4 BC-14	North Pacific	53.68	178.82	0	5.5	33.04	3.8	0.41	0.47
Skagerrak 2	Baltic Sea	57.64	7.3	0.33	9.91	32.07	1.7	0.37	0.4
Skagerrak 3	Baltic Sea	58.41	9.8	0.76	9.9	30.19	1.7	0.37	0.4
Arkona Basin	Baltic Sea	54.85	13.43	1.76	9.23	7.15	3.7	0.47	0.53
Landsort Deep 1	Baltic Sea	58.67	18.52	1.73	8.31	6.54	13.4	0.08	0.24
Landsort Deep 2	Baltic Sea	58.6	18.71	0.67	8.31	6.54	11.5	0.21	0.37
Faro Deep	Baltic Sea	58.1	19.72	0.25	8.52	7.11	11.8	0.12	0.27
Eastern Gotland Basin	Baltic Sea	57.08	19.99	0.3	8.72	7.23	3.1	0.41	0.45
Bothnian Sea 1	Baltic Sea	62.42	20.08	7.02	6.29	5.2	15.8	0.12	0.33
Bothnian Bay 1	Baltic Sea	63.83	21.58	23.07	5.75	5.01	35.1	-0.22	0.21
Bothnian Bay 2	Baltic Sea	65.45	23.3	36.07	5.46	5	27.8	-0.14	0.19
