# Supplementary material for: Group 2i Isochrysidales produce characteristic alkenones reflecting sea ice distribution
Source: Nat Commun. 2021 Jan 4;12:15. doi: 10.1038/s41467-020-20187-z (PMC7782803; doi:10.1038/s41467-020-20187-z)
Supplement: Supplementary file 4 — Supplementary Data 2 [file 41467_2020_20187_MOESM4_ESM.xlsx]

## Sheet: Sheet1
List of re-analyzed NGS datasets and the Isochrysidales sequences detected
Region	Study accession	Reference	Sample collection date	Sample name	Lat.	Lon.	Group 2i	other Group 2	Group 1	Group 3	Sample type	Temperature (˚C)	Salinity (psu)
Central Arctic	PRJEB23005	Rapp, J. Z., Fernández-Méndez, M., Bienhold, C., & Boetius, A. (2018). Effects of ice-algal aggregate export on the connectivity of bacterial communities in the central Arctic Ocean. Frontiers in microbiology, 9, 1035.	2012-09-22	Ice8_IceBr_03_360	88.83	58.86	yes	no	no	no	Brownish colored sea ice	-	-
Central Arctic	PRJEB23005	Rapp, J. Z., Fernández-Méndez, M., Bienhold, C., & Boetius, A. (2018). Effects of ice-algal aggregate export on the connectivity of bacterial communities in the central Arctic Ocean. Frontiers in microbiology, 9, 1035.	2012-08-14	Ice2_IceB_06_237	83.99	78.1	yes	no	no	no	Lower half of a sea ice core	-	-
Central Arctic	PRJEB23005	Rapp, J. Z., Fernández-Méndez, M., Bienhold, C., & Boetius, A. (2018). Effects of ice-algal aggregate export on the connectivity of bacterial communities in the central Arctic Ocean. Frontiers in microbiology, 9, 1035.	2012-09-04	Ice5_IceB_09_323	81.93	131.13	yes	no	no	no	Lower half of a sea ice core	-1.2	1.2
Central Arctic	PRJEB23005	Rapp, J. Z., Fernández-Méndez, M., Bienhold, C., & Boetius, A. (2018). Effects of ice-algal aggregate export on the connectivity of bacterial communities in the central Arctic Ocean. Frontiers in microbiology, 9, 1035.	2012-09-07	Ice6_IceB_10_335	85.1	122.25	yes	no	no	no	Lower half of a sea ice core	-1.1	2
Central Arctic	PRJEB23005	Rapp, J. Z., Fernández-Méndez, M., Bienhold, C., & Boetius, A. (2018). Effects of ice-algal aggregate export on the connectivity of bacterial communities in the central Arctic Ocean. Frontiers in microbiology, 9, 1035.	2012-09-28	Ice9_IceNew_30_384	84.38	17.45	yes	no	no	no	Freshly formed sea ice
Central Arctic	PRJEB23005	Rapp, J. Z., Fernández-Méndez, M., Bienhold, C., & Boetius, A. (2018). Effects of ice-algal aggregate export on the connectivity of bacterial communities in the central Arctic Ocean. Frontiers in microbiology, 9, 1035.	2012-09-18	Ice7_IceS_DNA1	87.93	61.22	yes	no	no	no	Upper half of a sea ice core	-2.9	3
Central Arctic	PRJEB23005	Rapp, J. Z., Fernández-Méndez, M., Bienhold, C., & Boetius, A. (2018). Effects of ice-algal aggregate export on the connectivity of bacterial communities in the central Arctic Ocean. Frontiers in microbiology, 9, 1035.	2012-08-09	Ice1_MPAGG_20_224	84.05	31.11	yes	no	no	no	Sea ice algae aggregate growing in melt pond	0.1	6.9
Central Arctic	PRJEB23005	Rapp, J. Z., Fernández-Méndez, M., Bienhold, C., & Boetius, A. (2018). Effects of ice-algal aggregate export on the connectivity of bacterial communities in the central Arctic Ocean. Frontiers in microbiology, 9, 1035.	2012-09-18	Ice7_MPW_DNA3	87.93	61.22	yes	no	no	no	Melt pond water	0.1	31
Central Arctic	PRJEB23005	Rapp, J. Z., Fernández-Méndez, M., Bienhold, C., & Boetius, A. (2018). Effects of ice-algal aggregate export on the connectivity of bacterial communities in the central Arctic Ocean. Frontiers in microbiology, 9, 1035.	2012-09-18	Ice7_SW_DNA5	87.93	61.22	yes	no	no	no	Surface sea water	-1.8	33.1
Central Arctic	PRJEB23005	Rapp, J. Z., Fernández-Méndez, M., Bienhold, C., & Boetius, A. (2018). Effects of ice-algal aggregate export on the connectivity of bacterial communities in the central Arctic Ocean. Frontiers in microbiology, 9, 1035.	2012-09-19	Ice7_HGC_DNA11	87.89	59.39	yes	no	no	no	Holothurian digestive tract content	-0.6	34.9
Central Arctic	PRJEB23005	Rapp, J. Z., Fernández-Méndez, M., Bienhold, C., & Boetius, A. (2018). Effects of ice-algal aggregate export on the connectivity of bacterial communities in the central Arctic Ocean. Frontiers in microbiology, 9, 1035.	2012-09-19	Ice7_HGC_E180_359	87.89	59.39	yes	no	no	no	Holothurian digestive tract content	-0.6	34.9
Central Arctic	PRJEB18582	Hardge, K., Peeken, I., Neuhaus, S., Krumpen, T., Stoeck, T., & Metfies, K. (2017). Sea ice origin and sea ice retreat as possible drivers of variability in Arctic marine protist composition. Marine Ecology Progress Series, 571, 43-57.	2011-08-19	ERS1701192	88.02	59.95	yes	no	no	no	First year sea ice	-0.2	0.1
Central Arctic	PRJEB18582	Hardge, K., Peeken, I., Neuhaus, S., Krumpen, T., Stoeck, T., & Metfies, K. (2017). Sea ice origin and sea ice retreat as possible drivers of variability in Arctic marine protist composition. Marine Ecology Progress Series, 571, 43-57.	2011-09-02	ERS1701195	83.03	-130.04	yes	no	no	no	First year sea ice	-1	3
Central Arctic	PRJEB18582	Hardge, K., Peeken, I., Neuhaus, S., Krumpen, T., Stoeck, T., & Metfies, K. (2017). Sea ice origin and sea ice retreat as possible drivers of variability in Arctic marine protist composition. Marine Ecology Progress Series, 571, 43-57.	2011-09-03	ERS1701243	81.88	130.88	yes	no	no	no	Melt pond aggregate	-1.48	31.04
Central Arctic	PRJEB18582	Hardge, K., Peeken, I., Neuhaus, S., Krumpen, T., Stoeck, T., & Metfies, K. (2017). Sea ice origin and sea ice retreat as possible drivers of variability in Arctic marine protist composition. Marine Ecology Progress Series, 571, 43-57.	2011-09-21	ERS1701214	88.83	58.86	yes	no	no	no	Sea ice	-1.65	2.39
White Sea	PRJNA368621	Belevich TA, Ilyash LV, Milyutina IA, Logacheva MD, Goryunov DV, Troitsky AV (2018) Photosynthetic Picoeukaryotes in the Land-Fast Ice of the White Sea, Russia. Microb Ecol 75: 582–597. https://doi.org/10.1007/s00248-017-1076-x	2013-05-13	SRR5644111	66.55	33.04	yes	no	no	no	Sea ice	-2.2	4.3
White Sea	PRJNA368621	Belevich TA, Ilyash LV, Milyutina IA, Logacheva MD, Goryunov DV, Troitsky AV (2018) Photosynthetic Picoeukaryotes in the Land-Fast Ice of the White Sea, Russia. Microb Ecol 75: 582–597. https://doi.org/10.1007/s00248-017-1076-x	2011-01-14	SRR5746580	66.53	33.11	yes	no	no	no	Sea ice	-0.6	0.2
Beaufort Sea	PRJNA286676		2014-05-09	SRR2071681	71.36	156.52	yes	no	no	no	Sea ice
Beaufort Sea	PRJEB23427	Comeau AM, Philippe B, Thaler M, Gosselin M, Poulin M, Lovejoy C (2013) Protists in Arctic drift and land-fast sea ice. J. Phycol., 49 229-240	2014	ERS2003453	71.36	156.52	yes	no	no	no	Surface sediment
Storfjärden, Baltic Sea	PRJEB21047	Enberg S, Majaneva M, Autio R, Blomster J, Rintala JM (2018) Phases of microalgal succession in sea ice and the water column in the Baltic Sea from autumn to spring. Mar Ecol Prog Ser 599:19-34. Majaneva M, Enberg S, Autio R, Blomster J, Rintala JM (2019) Mamiellophyceae shift in seasonal predominance in the Baltic Sea. Aquat Microb Ecol 83:181-187.	2013-01-14	SU22	59.85	23.26	yes	no	yes	no	Sea ice
Storfjärden, Baltic Sea	PRJEB21047	Enberg S, Majaneva M, Autio R, Blomster J, Rintala JM (2018) Phases of microalgal succession in sea ice and the water column in the Baltic Sea from autumn to spring. Mar Ecol Prog Ser 599:19-34. Majaneva M, Enberg S, Autio R, Blomster J, Rintala JM (2019) Mamiellophyceae shift in seasonal predominance in the Baltic Sea. Aquat Microb Ecol 83:181-187.	2013-01-21	SU29	59.85	23.26	yes	no	yes	no	Sea ice	-2.55	44.9689
Storfjärden, Baltic Sea	PRJEB21047	Enberg S, Majaneva M, Autio R, Blomster J, Rintala JM (2018) Phases of microalgal succession in sea ice and the water column in the Baltic Sea from autumn to spring. Mar Ecol Prog Ser 599:19-34. Majaneva M, Enberg S, Autio R, Blomster J, Rintala JM (2019) Mamiellophyceae shift in seasonal predominance in the Baltic Sea. Aquat Microb Ecol 83:181-187.	2013-02-27	SU39	59.85	23.26	yes	no	yes	no	Sea ice	-0.333	6.11287
Storfjärden, Baltic Sea	PRJEB21047	Enberg S, Majaneva M, Autio R, Blomster J, Rintala JM (2018) Phases of microalgal succession in sea ice and the water column in the Baltic Sea from autumn to spring. Mar Ecol Prog Ser 599:19-34. Majaneva M, Enberg S, Autio R, Blomster J, Rintala JM (2019) Mamiellophyceae shift in seasonal predominance in the Baltic Sea. Aquat Microb Ecol 83:181-187.	2013-03-11	SU45	59.85	23.26	yes	no	yes	no	Sea ice	-1.8375	32.7762
Storfjärden, Baltic Sea	PRJEB21047	Enberg S, Majaneva M, Autio R, Blomster J, Rintala JM (2018) Phases of microalgal succession in sea ice and the water column in the Baltic Sea from autumn to spring. Mar Ecol Prog Ser 599:19-34. Majaneva M, Enberg S, Autio R, Blomster J, Rintala JM (2019) Mamiellophyceae shift in seasonal predominance in the Baltic Sea. Aquat Microb Ecol 83:181-187.	2013-03-25	SU53	59.85	23.26	yes	no	no	no	Sea ice	-2.49	32.7762
Storfjärden, Baltic Sea	PRJEB21047	Enberg S, Majaneva M, Autio R, Blomster J, Rintala JM (2018) Phases of microalgal succession in sea ice and the water column in the Baltic Sea from autumn to spring. Mar Ecol Prog Ser 599:19-34. Majaneva M, Enberg S, Autio R, Blomster J, Rintala JM (2019) Mamiellophyceae shift in seasonal predominance in the Baltic Sea. Aquat Microb Ecol 83:181-187.	2013-04-08	SU60	59.85	23.26	yes	no	yes	no	Sea ice	-0.35	6.41789
Storfjärden, Baltic Sea	PRJEB21047	Enberg S, Majaneva M, Autio R, Blomster J, Rintala JM (2018) Phases of microalgal succession in sea ice and the water column in the Baltic Sea from autumn to spring. Mar Ecol Prog Ser 599:19-34. Majaneva M, Enberg S, Autio R, Blomster J, Rintala JM (2019) Mamiellophyceae shift in seasonal predominance in the Baltic Sea. Aquat Microb Ecol 83:181-187.	2013-01-14	SU21	59.85	23.26	yes	no	yes	no	Under ice water	-0.049	4.2634
Storfjärden, Baltic Sea	PRJEB21047	Enberg S, Majaneva M, Autio R, Blomster J, Rintala JM (2018) Phases of microalgal succession in sea ice and the water column in the Baltic Sea from autumn to spring. Mar Ecol Prog Ser 599:19-34. Majaneva M, Enberg S, Autio R, Blomster J, Rintala JM (2019) Mamiellophyceae shift in seasonal predominance in the Baltic Sea. Aquat Microb Ecol 83:181-187.	2013-01-21	SU28	59.85	23.26	yes	no	yes	no	Under ice water	0.3022	2.9931
Storfjärden, Baltic Sea	PRJEB21047	Enberg S, Majaneva M, Autio R, Blomster J, Rintala JM (2018) Phases of microalgal succession in sea ice and the water column in the Baltic Sea from autumn to spring. Mar Ecol Prog Ser 599:19-34. Majaneva M, Enberg S, Autio R, Blomster J, Rintala JM (2019) Mamiellophyceae shift in seasonal predominance in the Baltic Sea. Aquat Microb Ecol 83:181-187.	2013-02-27	SU38	59.85	23.26	yes	no	yes	no	Under ice water	0.1815	2.3483
Storfjärden, Baltic Sea	PRJEB21047	Enberg S, Majaneva M, Autio R, Blomster J, Rintala JM (2018) Phases of microalgal succession in sea ice and the water column in the Baltic Sea from autumn to spring. Mar Ecol Prog Ser 599:19-34. Majaneva M, Enberg S, Autio R, Blomster J, Rintala JM (2019) Mamiellophyceae shift in seasonal predominance in the Baltic Sea. Aquat Microb Ecol 83:181-187.	2013-03-11	SU46	59.85	23.26	yes	no	yes	no	Under ice water
Storfjärden, Baltic Sea	PRJEB21047	Enberg S, Majaneva M, Autio R, Blomster J, Rintala JM (2018) Phases of microalgal succession in sea ice and the water column in the Baltic Sea from autumn to spring. Mar Ecol Prog Ser 599:19-34. Majaneva M, Enberg S, Autio R, Blomster J, Rintala JM (2019) Mamiellophyceae shift in seasonal predominance in the Baltic Sea. Aquat Microb Ecol 83:181-187.	2013-03-25	SU52	59.85	23.26	yes	no	yes	no	Under ice water	0.2266	4.0397
Storfjärden, Baltic Sea	PRJEB21047	Enberg S, Majaneva M, Autio R, Blomster J, Rintala JM (2018) Phases of microalgal succession in sea ice and the water column in the Baltic Sea from autumn to spring. Mar Ecol Prog Ser 599:19-34. Majaneva M, Enberg S, Autio R, Blomster J, Rintala JM (2019) Mamiellophyceae shift in seasonal predominance in the Baltic Sea. Aquat Microb Ecol 83:181-187.	2013-04-08	SU59	59.85	23.26	yes	no	yes	no	Under ice water	0.5257	4.594
Storfjärden, Baltic Sea	PRJEB21047	Enberg S, Majaneva M, Autio R, Blomster J, Rintala JM (2018) Phases of microalgal succession in sea ice and the water column in the Baltic Sea from autumn to spring. Mar Ecol Prog Ser 599:19-34. Majaneva M, Enberg S, Autio R, Blomster J, Rintala JM (2019) Mamiellophyceae shift in seasonal predominance in the Baltic Sea. Aquat Microb Ecol 83:181-187.	2012-10-08	SU4	59.85	23.26	yes	no	no	no	Top water	11.855	6.05411
Storfjärden, Baltic Sea	PRJEB21047	Enberg S, Majaneva M, Autio R, Blomster J, Rintala JM (2018) Phases of microalgal succession in sea ice and the water column in the Baltic Sea from autumn to spring. Mar Ecol Prog Ser 599:19-34. Majaneva M, Enberg S, Autio R, Blomster J, Rintala JM (2019) Mamiellophyceae shift in seasonal predominance in the Baltic Sea. Aquat Microb Ecol 83:181-187.	2012-10-29	SU7	59.85	23.26	yes	no	no	no	Top water	8.98383	5.43979
Storfjärden, Baltic Sea	PRJEB21047	Enberg S, Majaneva M, Autio R, Blomster J, Rintala JM (2018) Phases of microalgal succession in sea ice and the water column in the Baltic Sea from autumn to spring. Mar Ecol Prog Ser 599:19-34. Majaneva M, Enberg S, Autio R, Blomster J, Rintala JM (2019) Mamiellophyceae shift in seasonal predominance in the Baltic Sea. Aquat Microb Ecol 83:181-187.	2012-11-19	SU10	59.85	23.26	yes	no	no	no	Top water	7.62126	6.21675
Storfjärden, Baltic Sea	PRJEB21047	Enberg S, Majaneva M, Autio R, Blomster J, Rintala JM (2018) Phases of microalgal succession in sea ice and the water column in the Baltic Sea from autumn to spring. Mar Ecol Prog Ser 599:19-34. Majaneva M, Enberg S, Autio R, Blomster J, Rintala JM (2019) Mamiellophyceae shift in seasonal predominance in the Baltic Sea. Aquat Microb Ecol 83:181-187.	2012-12-10	SU13	59.85	23.26	yes	no	yes	no	Top water	3.36987	5.70965
Storfjärden, Baltic Sea	PRJEB21047	Enberg S, Majaneva M, Autio R, Blomster J, Rintala JM (2018) Phases of microalgal succession in sea ice and the water column in the Baltic Sea from autumn to spring. Mar Ecol Prog Ser 599:19-34. Majaneva M, Enberg S, Autio R, Blomster J, Rintala JM (2019) Mamiellophyceae shift in seasonal predominance in the Baltic Sea. Aquat Microb Ecol 83:181-187.	2013-01-14	SU19	59.85	23.26	yes	no	yes	no	Top water	0.275733	4.89641
Storfjärden, Baltic Sea	PRJEB21047	Enberg S, Majaneva M, Autio R, Blomster J, Rintala JM (2018) Phases of microalgal succession in sea ice and the water column in the Baltic Sea from autumn to spring. Mar Ecol Prog Ser 599:19-34. Majaneva M, Enberg S, Autio R, Blomster J, Rintala JM (2019) Mamiellophyceae shift in seasonal predominance in the Baltic Sea. Aquat Microb Ecol 83:181-187.	2013-01-21	SU26	59.85	23.26	yes	no	no	no	Top water	0.071833	4.84175
Storfjärden, Baltic Sea	PRJEB21047	Enberg S, Majaneva M, Autio R, Blomster J, Rintala JM (2018) Phases of microalgal succession in sea ice and the water column in the Baltic Sea from autumn to spring. Mar Ecol Prog Ser 599:19-34. Majaneva M, Enberg S, Autio R, Blomster J, Rintala JM (2019) Mamiellophyceae shift in seasonal predominance in the Baltic Sea. Aquat Microb Ecol 83:181-187.	2013-02-27	SU36	59.85	23.26	yes	no	no	no	Top water	0.073705	4.72333
Storfjärden, Baltic Sea	PRJEB21047	Enberg S, Majaneva M, Autio R, Blomster J, Rintala JM (2018) Phases of microalgal succession in sea ice and the water column in the Baltic Sea from autumn to spring. Mar Ecol Prog Ser 599:19-34. Majaneva M, Enberg S, Autio R, Blomster J, Rintala JM (2019) Mamiellophyceae shift in seasonal predominance in the Baltic Sea. Aquat Microb Ecol 83:181-187.	2013-03-11	SU43	59.85	23.26	yes	no	yes	no	Top water
Storfjärden, Baltic Sea	PRJEB21047	Enberg S, Majaneva M, Autio R, Blomster J, Rintala JM (2018) Phases of microalgal succession in sea ice and the water column in the Baltic Sea from autumn to spring. Mar Ecol Prog Ser 599:19-34. Majaneva M, Enberg S, Autio R, Blomster J, Rintala JM (2019) Mamiellophyceae shift in seasonal predominance in the Baltic Sea. Aquat Microb Ecol 83:181-187.	2013-03-25	SU50	59.85	23.26	yes	no	yes	no	Top water	0.102892	5.40944
Storfjärden, Baltic Sea	PRJEB21047	Enberg S, Majaneva M, Autio R, Blomster J, Rintala JM (2018) Phases of microalgal succession in sea ice and the water column in the Baltic Sea from autumn to spring. Mar Ecol Prog Ser 599:19-34. Majaneva M, Enberg S, Autio R, Blomster J, Rintala JM (2019) Mamiellophyceae shift in seasonal predominance in the Baltic Sea. Aquat Microb Ecol 83:181-187.	2013-04-08	SU57	59.85	23.26	yes	no	yes	no	Top water	0.47837	5.34608
Storfjärden, Baltic Sea	PRJEB21047	Enberg S, Majaneva M, Autio R, Blomster J, Rintala JM (2018) Phases of microalgal succession in sea ice and the water column in the Baltic Sea from autumn to spring. Mar Ecol Prog Ser 599:19-34. Majaneva M, Enberg S, Autio R, Blomster J, Rintala JM (2019) Mamiellophyceae shift in seasonal predominance in the Baltic Sea. Aquat Microb Ecol 83:181-187.	2013-04-15	SU64	59.85	23.26	yes	no	yes	no	Top water	5.71028	5.71028
Storfjärden, Baltic Sea	PRJEB21047	Enberg S, Majaneva M, Autio R, Blomster J, Rintala JM (2018) Phases of microalgal succession in sea ice and the water column in the Baltic Sea from autumn to spring. Mar Ecol Prog Ser 599:19-34. Majaneva M, Enberg S, Autio R, Blomster J, Rintala JM (2019) Mamiellophyceae shift in seasonal predominance in the Baltic Sea. Aquat Microb Ecol 83:181-187.	2013-04-29	SU70	59.85	23.26	yes	no	yes	no	Top water
Storfjärden, Baltic Sea	PRJEB21047	Enberg S, Majaneva M, Autio R, Blomster J, Rintala JM (2018) Phases of microalgal succession in sea ice and the water column in the Baltic Sea from autumn to spring. Mar Ecol Prog Ser 599:19-34. Majaneva M, Enberg S, Autio R, Blomster J, Rintala JM (2019) Mamiellophyceae shift in seasonal predominance in the Baltic Sea. Aquat Microb Ecol 83:181-187.	2013-05-08	SU75	59.85	23.26	yes	no	yes	no	Top water
Storfjärden, Baltic Sea	PRJEB21047	Enberg S, Majaneva M, Autio R, Blomster J, Rintala JM (2018) Phases of microalgal succession in sea ice and the water column in the Baltic Sea from autumn to spring. Mar Ecol Prog Ser 599:19-34. Majaneva M, Enberg S, Autio R, Blomster J, Rintala JM (2019) Mamiellophyceae shift in seasonal predominance in the Baltic Sea. Aquat Microb Ecol 83:181-187.	2013-07-01	SU9	59.85	23.26	yes	no	no	no	Top water	7.49013	5.16562
Storfjärden, Baltic Sea	PRJEB21047	Enberg S, Majaneva M, Autio R, Blomster J, Rintala JM (2018) Phases of microalgal succession in sea ice and the water column in the Baltic Sea from autumn to spring. Mar Ecol Prog Ser 599:19-34. Majaneva M, Enberg S, Autio R, Blomster J, Rintala JM (2019) Mamiellophyceae shift in seasonal predominance in the Baltic Sea. Aquat Microb Ecol 83:181-187.	2012-10-08	SU5	59.85	23.26	yes	no	no	no	Bottom water	11.8727	6.11728
Storfjärden, Baltic Sea	PRJEB21047	Enberg S, Majaneva M, Autio R, Blomster J, Rintala JM (2018) Phases of microalgal succession in sea ice and the water column in the Baltic Sea from autumn to spring. Mar Ecol Prog Ser 599:19-34. Majaneva M, Enberg S, Autio R, Blomster J, Rintala JM (2019) Mamiellophyceae shift in seasonal predominance in the Baltic Sea. Aquat Microb Ecol 83:181-187.	2012-10-29	SU8	59.85	23.26	yes	no	no	no	Bottom water	10.4965	5.58706
Storfjärden, Baltic Sea	PRJEB21047	Enberg S, Majaneva M, Autio R, Blomster J, Rintala JM (2018) Phases of microalgal succession in sea ice and the water column in the Baltic Sea from autumn to spring. Mar Ecol Prog Ser 599:19-34. Majaneva M, Enberg S, Autio R, Blomster J, Rintala JM (2019) Mamiellophyceae shift in seasonal predominance in the Baltic Sea. Aquat Microb Ecol 83:181-187.	2012-11-19	SU11	59.85	23.26	yes	no	no	no	Bottom water	7.3364	6.29726
Storfjärden, Baltic Sea	PRJEB21047	Enberg S, Majaneva M, Autio R, Blomster J, Rintala JM (2018) Phases of microalgal succession in sea ice and the water column in the Baltic Sea from autumn to spring. Mar Ecol Prog Ser 599:19-34. Majaneva M, Enberg S, Autio R, Blomster J, Rintala JM (2019) Mamiellophyceae shift in seasonal predominance in the Baltic Sea. Aquat Microb Ecol 83:181-187.	2012-12-10	SU14	59.85	23.26	yes	no	no	no	Bottom water	3.6071	5.83052
Storfjärden, Baltic Sea	PRJEB21047	Enberg S, Majaneva M, Autio R, Blomster J, Rintala JM (2018) Phases of microalgal succession in sea ice and the water column in the Baltic Sea from autumn to spring. Mar Ecol Prog Ser 599:19-34. Majaneva M, Enberg S, Autio R, Blomster J, Rintala JM (2019) Mamiellophyceae shift in seasonal predominance in the Baltic Sea. Aquat Microb Ecol 83:181-187.	2013-01-14	SU20	59.85	23.26	yes	no	no	no	Bottom water
Storfjärden, Baltic Sea	PRJEB21047	Enberg S, Majaneva M, Autio R, Blomster J, Rintala JM (2018) Phases of microalgal succession in sea ice and the water column in the Baltic Sea from autumn to spring. Mar Ecol Prog Ser 599:19-34. Majaneva M, Enberg S, Autio R, Blomster J, Rintala JM (2019) Mamiellophyceae shift in seasonal predominance in the Baltic Sea. Aquat Microb Ecol 83:181-187.	2013-01-21	SU27	59.85	23.26	yes	no	no	no	Bottom water	0.74072	5.2284
Storfjärden, Baltic Sea	PRJEB21047	Enberg S, Majaneva M, Autio R, Blomster J, Rintala JM (2018) Phases of microalgal succession in sea ice and the water column in the Baltic Sea from autumn to spring. Mar Ecol Prog Ser 599:19-34. Majaneva M, Enberg S, Autio R, Blomster J, Rintala JM (2019) Mamiellophyceae shift in seasonal predominance in the Baltic Sea. Aquat Microb Ecol 83:181-187.	2013-02-27	SU37	59.85	23.26	yes	no	yes	no	Bottom water	0.3558	5.6014
Storfjärden, Baltic Sea	PRJEB21047	Enberg S, Majaneva M, Autio R, Blomster J, Rintala JM (2018) Phases of microalgal succession in sea ice and the water column in the Baltic Sea from autumn to spring. Mar Ecol Prog Ser 599:19-34. Majaneva M, Enberg S, Autio R, Blomster J, Rintala JM (2019) Mamiellophyceae shift in seasonal predominance in the Baltic Sea. Aquat Microb Ecol 83:181-187.	2013-03-11	SU44	59.85	23.26	yes	no	no	no	Bottom water
Storfjärden, Baltic Sea	PRJEB21047	Enberg S, Majaneva M, Autio R, Blomster J, Rintala JM (2018) Phases of microalgal succession in sea ice and the water column in the Baltic Sea from autumn to spring. Mar Ecol Prog Ser 599:19-34. Majaneva M, Enberg S, Autio R, Blomster J, Rintala JM (2019) Mamiellophyceae shift in seasonal predominance in the Baltic Sea. Aquat Microb Ecol 83:181-187.	2013-03-25	SU51	59.85	23.26	yes	no	yes	no	Bottom water	0.55334	6.06962
Storfjärden, Baltic Sea	PRJEB21047	Enberg S, Majaneva M, Autio R, Blomster J, Rintala JM (2018) Phases of microalgal succession in sea ice and the water column in the Baltic Sea from autumn to spring. Mar Ecol Prog Ser 599:19-34. Majaneva M, Enberg S, Autio R, Blomster J, Rintala JM (2019) Mamiellophyceae shift in seasonal predominance in the Baltic Sea. Aquat Microb Ecol 83:181-187.	2013-04-08	SU58	59.85	23.26	yes	no	yes	no	Bottom water	0.12174	5.95292
Storfjärden, Baltic Sea	PRJEB21047	Enberg S, Majaneva M, Autio R, Blomster J, Rintala JM (2018) Phases of microalgal succession in sea ice and the water column in the Baltic Sea from autumn to spring. Mar Ecol Prog Ser 599:19-34. Majaneva M, Enberg S, Autio R, Blomster J, Rintala JM (2019) Mamiellophyceae shift in seasonal predominance in the Baltic Sea. Aquat Microb Ecol 83:181-187.	2013-04-15	SU65	59.85	23.26	yes	no	yes	no	Bottom water
Storfjärden, Baltic Sea	PRJEB21047	Enberg S, Majaneva M, Autio R, Blomster J, Rintala JM (2018) Phases of microalgal succession in sea ice and the water column in the Baltic Sea from autumn to spring. Mar Ecol Prog Ser 599:19-34. Majaneva M, Enberg S, Autio R, Blomster J, Rintala JM (2019) Mamiellophyceae shift in seasonal predominance in the Baltic Sea. Aquat Microb Ecol 83:181-187.	2013-04-29	SU71	59.85	23.26	yes	no	yes	no	Bottom water
Storfjärden, Baltic Sea	PRJEB21047	Enberg S, Majaneva M, Autio R, Blomster J, Rintala JM (2018) Phases of microalgal succession in sea ice and the water column in the Baltic Sea from autumn to spring. Mar Ecol Prog Ser 599:19-34. Majaneva M, Enberg S, Autio R, Blomster J, Rintala JM (2019) Mamiellophyceae shift in seasonal predominance in the Baltic Sea. Aquat Microb Ecol 83:181-187.	2013-05-08	SU76	59.85	23.26	yes	no	no	no	Bottom water
Storfjärden, Baltic Sea	PRJEB21047	Enberg S, Majaneva M, Autio R, Blomster J, Rintala JM (2018) Phases of microalgal succession in sea ice and the water column in the Baltic Sea from autumn to spring. Mar Ecol Prog Ser 599:19-34. Majaneva M, Enberg S, Autio R, Blomster J, Rintala JM (2019) Mamiellophyceae shift in seasonal predominance in the Baltic Sea. Aquat Microb Ecol 83:181-187.	2013-07-01	SU80	59.85	23.26	yes	no	no	no	Bottom water
Krogarviken, Baltic Sea	PRJEB21047	Enberg S, Majaneva M, Autio R, Blomster J, Rintala JM (2018) Phases of microalgal succession in sea ice and the water column in the Baltic Sea from autumn to spring. Mar Ecol Prog Ser 599:19-34. Majaneva M, Enberg S, Autio R, Blomster J, Rintala JM (2019) Mamiellophyceae shift in seasonal predominance in the Baltic Sea. Aquat Microb Ecol 83:181-187.	2013-01-07	SU17	59.84	23.25	yes	no	no	no	Sea ice		-1.14
Krogarviken, Baltic Sea	PRJEB21047	Enberg S, Majaneva M, Autio R, Blomster J, Rintala JM (2018) Phases of microalgal succession in sea ice and the water column in the Baltic Sea from autumn to spring. Mar Ecol Prog Ser 599:19-34. Majaneva M, Enberg S, Autio R, Blomster J, Rintala JM (2019) Mamiellophyceae shift in seasonal predominance in the Baltic Sea. Aquat Microb Ecol 83:181-187.	2013-01-14	SU25	59.84	23.25	yes	no	no	no	Sea ice		-0.74
Krogarviken, Baltic Sea	PRJEB21047	Enberg S, Majaneva M, Autio R, Blomster J, Rintala JM (2018) Phases of microalgal succession in sea ice and the water column in the Baltic Sea from autumn to spring. Mar Ecol Prog Ser 599:19-34. Majaneva M, Enberg S, Autio R, Blomster J, Rintala JM (2019) Mamiellophyceae shift in seasonal predominance in the Baltic Sea. Aquat Microb Ecol 83:181-187.	2013-01-21	SU32	59.84	23.25	yes	no	no	no	Sea ice	26.0208	-1.45
Krogarviken, Baltic Sea	PRJEB21047	Enberg S, Majaneva M, Autio R, Blomster J, Rintala JM (2018) Phases of microalgal succession in sea ice and the water column in the Baltic Sea from autumn to spring. Mar Ecol Prog Ser 599:19-34. Majaneva M, Enberg S, Autio R, Blomster J, Rintala JM (2019) Mamiellophyceae shift in seasonal predominance in the Baltic Sea. Aquat Microb Ecol 83:181-187.	2013-02-11	SU35	59.84	23.25	yes	no	no	no	Sea ice	6.24211	-0.34
Krogarviken, Baltic Sea	PRJEB21047	Enberg S, Majaneva M, Autio R, Blomster J, Rintala JM (2018) Phases of microalgal succession in sea ice and the water column in the Baltic Sea from autumn to spring. Mar Ecol Prog Ser 599:19-34. Majaneva M, Enberg S, Autio R, Blomster J, Rintala JM (2019) Mamiellophyceae shift in seasonal predominance in the Baltic Sea. Aquat Microb Ecol 83:181-187.	2013-02-27	SU42	59.84	23.25	yes	no	no	no	Sea ice	8.40475	-0.28571
Krogarviken, Baltic Sea	PRJEB21047	Enberg S, Majaneva M, Autio R, Blomster J, Rintala JM (2018) Phases of microalgal succession in sea ice and the water column in the Baltic Sea from autumn to spring. Mar Ecol Prog Ser 599:19-34. Majaneva M, Enberg S, Autio R, Blomster J, Rintala JM (2019) Mamiellophyceae shift in seasonal predominance in the Baltic Sea. Aquat Microb Ecol 83:181-187.	2013-03-11	SU48	59.84	23.25	yes	no	no	no	Sea ice	40.1912	-2.27143
Krogarviken, Baltic Sea	PRJEB21047	Enberg S, Majaneva M, Autio R, Blomster J, Rintala JM (2018) Phases of microalgal succession in sea ice and the water column in the Baltic Sea from autumn to spring. Mar Ecol Prog Ser 599:19-34. Majaneva M, Enberg S, Autio R, Blomster J, Rintala JM (2019) Mamiellophyceae shift in seasonal predominance in the Baltic Sea. Aquat Microb Ecol 83:181-187.	2013-03-25	SU56	59.84	23.25	yes	no	no	no	Sea ice	20.0621	-1.1125
Krogarviken, Baltic Sea	PRJEB21047	Enberg S, Majaneva M, Autio R, Blomster J, Rintala JM (2018) Phases of microalgal succession in sea ice and the water column in the Baltic Sea from autumn to spring. Mar Ecol Prog Ser 599:19-34. Majaneva M, Enberg S, Autio R, Blomster J, Rintala JM (2019) Mamiellophyceae shift in seasonal predominance in the Baltic Sea. Aquat Microb Ecol 83:181-187.	2013-04-08	SU63	59.84	23.25	yes	no	no	no	Sea ice	3.91061	-0.17778
Krogarviken, Baltic Sea	PRJEB21047	Enberg S, Majaneva M, Autio R, Blomster J, Rintala JM (2018) Phases of microalgal succession in sea ice and the water column in the Baltic Sea from autumn to spring. Mar Ecol Prog Ser 599:19-34. Majaneva M, Enberg S, Autio R, Blomster J, Rintala JM (2019) Mamiellophyceae shift in seasonal predominance in the Baltic Sea. Aquat Microb Ecol 83:181-187.	2013-04-15	SU69	59.84	23.25	yes	no	no	no	Sea ice	4.59813	-0.25
Krogarviken, Baltic Sea	PRJEB21047	Enberg S, Majaneva M, Autio R, Blomster J, Rintala JM (2018) Phases of microalgal succession in sea ice and the water column in the Baltic Sea from autumn to spring. Mar Ecol Prog Ser 599:19-34. Majaneva M, Enberg S, Autio R, Blomster J, Rintala JM (2019) Mamiellophyceae shift in seasonal predominance in the Baltic Sea. Aquat Microb Ecol 83:181-187.	2013-01-07	SU18	59.84	23.25	yes	no	yes	no	Under ice water	4.6894	0.0445
Krogarviken, Baltic Sea	PRJEB21047	Enberg S, Majaneva M, Autio R, Blomster J, Rintala JM (2018) Phases of microalgal succession in sea ice and the water column in the Baltic Sea from autumn to spring. Mar Ecol Prog Ser 599:19-34. Majaneva M, Enberg S, Autio R, Blomster J, Rintala JM (2019) Mamiellophyceae shift in seasonal predominance in the Baltic Sea. Aquat Microb Ecol 83:181-187.	2013-01-14	SU24	59.84	23.25	yes	no	yes	no	Under ice water	4.9075	0.162
Krogarviken, Baltic Sea	PRJEB21047	Enberg S, Majaneva M, Autio R, Blomster J, Rintala JM (2018) Phases of microalgal succession in sea ice and the water column in the Baltic Sea from autumn to spring. Mar Ecol Prog Ser 599:19-34. Majaneva M, Enberg S, Autio R, Blomster J, Rintala JM (2019) Mamiellophyceae shift in seasonal predominance in the Baltic Sea. Aquat Microb Ecol 83:181-187.	2013-01-21	SU31	59.84	23.25	yes	no	yes	no	Under ice water	4.4007	-0.0334
Krogarviken, Baltic Sea	PRJEB21047	Enberg S, Majaneva M, Autio R, Blomster J, Rintala JM (2018) Phases of microalgal succession in sea ice and the water column in the Baltic Sea from autumn to spring. Mar Ecol Prog Ser 599:19-34. Majaneva M, Enberg S, Autio R, Blomster J, Rintala JM (2019) Mamiellophyceae shift in seasonal predominance in the Baltic Sea. Aquat Microb Ecol 83:181-187.	2013-02-11	SU34	59.84	23.25	yes	no	yes	no	Under ice water	3.4722	0.1686
Krogarviken, Baltic Sea	PRJEB21047	Enberg S, Majaneva M, Autio R, Blomster J, Rintala JM (2018) Phases of microalgal succession in sea ice and the water column in the Baltic Sea from autumn to spring. Mar Ecol Prog Ser 599:19-34. Majaneva M, Enberg S, Autio R, Blomster J, Rintala JM (2019) Mamiellophyceae shift in seasonal predominance in the Baltic Sea. Aquat Microb Ecol 83:181-187.	2013-02-27	SU41	59.84	23.25	yes	no	yes	no	Under ice water	4.0544	0.2124
Krogarviken, Baltic Sea	PRJEB21047	Enberg S, Majaneva M, Autio R, Blomster J, Rintala JM (2018) Phases of microalgal succession in sea ice and the water column in the Baltic Sea from autumn to spring. Mar Ecol Prog Ser 599:19-34. Majaneva M, Enberg S, Autio R, Blomster J, Rintala JM (2019) Mamiellophyceae shift in seasonal predominance in the Baltic Sea. Aquat Microb Ecol 83:181-187.	2013-03-11	SU49	59.84	23.25	yes	no	yes	no	Under ice water
Krogarviken, Baltic Sea	PRJEB21047	Enberg S, Majaneva M, Autio R, Blomster J, Rintala JM (2018) Phases of microalgal succession in sea ice and the water column in the Baltic Sea from autumn to spring. Mar Ecol Prog Ser 599:19-34. Majaneva M, Enberg S, Autio R, Blomster J, Rintala JM (2019) Mamiellophyceae shift in seasonal predominance in the Baltic Sea. Aquat Microb Ecol 83:181-187.	2013-03-25	SU55	59.84	23.25	yes	no	yes	no	Under ice water	4.6329	0.2316
Krogarviken, Baltic Sea	PRJEB21047	Enberg S, Majaneva M, Autio R, Blomster J, Rintala JM (2018) Phases of microalgal succession in sea ice and the water column in the Baltic Sea from autumn to spring. Mar Ecol Prog Ser 599:19-34. Majaneva M, Enberg S, Autio R, Blomster J, Rintala JM (2019) Mamiellophyceae shift in seasonal predominance in the Baltic Sea. Aquat Microb Ecol 83:181-187.	2013-04-08	SU62	59.84	23.25	yes	no	yes	no	Under ice water	5.4138	0.4513
Krogarviken, Baltic Sea	PRJEB21047	Enberg S, Majaneva M, Autio R, Blomster J, Rintala JM (2018) Phases of microalgal succession in sea ice and the water column in the Baltic Sea from autumn to spring. Mar Ecol Prog Ser 599:19-34. Majaneva M, Enberg S, Autio R, Blomster J, Rintala JM (2019) Mamiellophyceae shift in seasonal predominance in the Baltic Sea. Aquat Microb Ecol 83:181-187.	2013-04-15	SU68	59.84	23.25	yes	no	no	no	Under ice water	5.3638	0.8396
Krogarviken, Baltic Sea	PRJEB21047	Enberg S, Majaneva M, Autio R, Blomster J, Rintala JM (2018) Phases of microalgal succession in sea ice and the water column in the Baltic Sea from autumn to spring. Mar Ecol Prog Ser 599:19-34. Majaneva M, Enberg S, Autio R, Blomster J, Rintala JM (2019) Mamiellophyceae shift in seasonal predominance in the Baltic Sea. Aquat Microb Ecol 83:181-187.	2012-10-08	SU6	59.84	23.25	yes	no	no	no	Sea water	6.13474	11.5766
Krogarviken, Baltic Sea	PRJEB21047	Enberg S, Majaneva M, Autio R, Blomster J, Rintala JM (2018) Phases of microalgal succession in sea ice and the water column in the Baltic Sea from autumn to spring. Mar Ecol Prog Ser 599:19-34. Majaneva M, Enberg S, Autio R, Blomster J, Rintala JM (2019) Mamiellophyceae shift in seasonal predominance in the Baltic Sea. Aquat Microb Ecol 83:181-187.	2012-10-29	SU82	59.84	23.25	yes	no	no	no	Sea water
Krogarviken, Baltic Sea	PRJEB21047	Enberg S, Majaneva M, Autio R, Blomster J, Rintala JM (2018) Phases of microalgal succession in sea ice and the water column in the Baltic Sea from autumn to spring. Mar Ecol Prog Ser 599:19-34. Majaneva M, Enberg S, Autio R, Blomster J, Rintala JM (2019) Mamiellophyceae shift in seasonal predominance in the Baltic Sea. Aquat Microb Ecol 83:181-187.	2012-11-19	SU12	59.84	23.25	yes	no	no	no	Sea water	6.23521	6.87316
Krogarviken, Baltic Sea	PRJEB21047	Enberg S, Majaneva M, Autio R, Blomster J, Rintala JM (2018) Phases of microalgal succession in sea ice and the water column in the Baltic Sea from autumn to spring. Mar Ecol Prog Ser 599:19-34. Majaneva M, Enberg S, Autio R, Blomster J, Rintala JM (2019) Mamiellophyceae shift in seasonal predominance in the Baltic Sea. Aquat Microb Ecol 83:181-187.	2012-12-10	SU15	59.84	23.25	yes	no	yes	no	Sea water	5.54373	1.58058
Krogarviken, Baltic Sea	PRJEB21047	Enberg S, Majaneva M, Autio R, Blomster J, Rintala JM (2018) Phases of microalgal succession in sea ice and the water column in the Baltic Sea from autumn to spring. Mar Ecol Prog Ser 599:19-34. Majaneva M, Enberg S, Autio R, Blomster J, Rintala JM (2019) Mamiellophyceae shift in seasonal predominance in the Baltic Sea. Aquat Microb Ecol 83:181-187.	2013-01-07	SU16	59.84	23.25	yes	no	yes	no	Sea water	4.65683	-0.00561
Krogarviken, Baltic Sea	PRJEB21047	Enberg S, Majaneva M, Autio R, Blomster J, Rintala JM (2018) Phases of microalgal succession in sea ice and the water column in the Baltic Sea from autumn to spring. Mar Ecol Prog Ser 599:19-34. Majaneva M, Enberg S, Autio R, Blomster J, Rintala JM (2019) Mamiellophyceae shift in seasonal predominance in the Baltic Sea. Aquat Microb Ecol 83:181-187.	2013-01-14	SU23	59.84	23.25	yes	no	yes	no	Sea water	4.81672	0.256195
Krogarviken, Baltic Sea	PRJEB21047	Enberg S, Majaneva M, Autio R, Blomster J, Rintala JM (2018) Phases of microalgal succession in sea ice and the water column in the Baltic Sea from autumn to spring. Mar Ecol Prog Ser 599:19-34. Majaneva M, Enberg S, Autio R, Blomster J, Rintala JM (2019) Mamiellophyceae shift in seasonal predominance in the Baltic Sea. Aquat Microb Ecol 83:181-187.	2013-01-21	SU30	59.84	23.25	yes	no	yes	no	Sea water	4.54021	0.008763
Krogarviken, Baltic Sea	PRJEB21047	Enberg S, Majaneva M, Autio R, Blomster J, Rintala JM (2018) Phases of microalgal succession in sea ice and the water column in the Baltic Sea from autumn to spring. Mar Ecol Prog Ser 599:19-34. Majaneva M, Enberg S, Autio R, Blomster J, Rintala JM (2019) Mamiellophyceae shift in seasonal predominance in the Baltic Sea. Aquat Microb Ecol 83:181-187.	2013-02-11	SU33	59.84	23.25	yes	no	yes	no	Sea water	4.07569	0.202568
Krogarviken, Baltic Sea	PRJEB21047	Enberg S, Majaneva M, Autio R, Blomster J, Rintala JM (2018) Phases of microalgal succession in sea ice and the water column in the Baltic Sea from autumn to spring. Mar Ecol Prog Ser 599:19-34. Majaneva M, Enberg S, Autio R, Blomster J, Rintala JM (2019) Mamiellophyceae shift in seasonal predominance in the Baltic Sea. Aquat Microb Ecol 83:181-187.	2013-02-27	SU40	59.84	23.25	yes	no	yes	no	Sea water	4.73478	0.259159
Krogarviken, Baltic Sea	PRJEB21047	Enberg S, Majaneva M, Autio R, Blomster J, Rintala JM (2018) Phases of microalgal succession in sea ice and the water column in the Baltic Sea from autumn to spring. Mar Ecol Prog Ser 599:19-34. Majaneva M, Enberg S, Autio R, Blomster J, Rintala JM (2019) Mamiellophyceae shift in seasonal predominance in the Baltic Sea. Aquat Microb Ecol 83:181-187.	2013-03-11	SU47	59.84	23.25	yes	no	yes	no	Sea water
Krogarviken, Baltic Sea	PRJEB21047	Enberg S, Majaneva M, Autio R, Blomster J, Rintala JM (2018) Phases of microalgal succession in sea ice and the water column in the Baltic Sea from autumn to spring. Mar Ecol Prog Ser 599:19-34. Majaneva M, Enberg S, Autio R, Blomster J, Rintala JM (2019) Mamiellophyceae shift in seasonal predominance in the Baltic Sea. Aquat Microb Ecol 83:181-187.	2013-03-25	SU54	59.84	23.25	yes	no	yes	no	Sea water	4.84238	0.222813
Krogarviken, Baltic Sea	PRJEB21047	Enberg S, Majaneva M, Autio R, Blomster J, Rintala JM (2018) Phases of microalgal succession in sea ice and the water column in the Baltic Sea from autumn to spring. Mar Ecol Prog Ser 599:19-34. Majaneva M, Enberg S, Autio R, Blomster J, Rintala JM (2019) Mamiellophyceae shift in seasonal predominance in the Baltic Sea. Aquat Microb Ecol 83:181-187.	2013-04-08	SU61	59.84	23.25	yes	no	yes	no	Sea water	5.38469	0.422889
Krogarviken, Baltic Sea	PRJEB21047	Enberg S, Majaneva M, Autio R, Blomster J, Rintala JM (2018) Phases of microalgal succession in sea ice and the water column in the Baltic Sea from autumn to spring. Mar Ecol Prog Ser 599:19-34. Majaneva M, Enberg S, Autio R, Blomster J, Rintala JM (2019) Mamiellophyceae shift in seasonal predominance in the Baltic Sea. Aquat Microb Ecol 83:181-187.	2013-04-15	SU67	59.84	23.25	yes	no	yes	no	Sea water	5.27351	0.814669
Krogarviken, Baltic Sea	PRJEB21047	Enberg S, Majaneva M, Autio R, Blomster J, Rintala JM (2018) Phases of microalgal succession in sea ice and the water column in the Baltic Sea from autumn to spring. Mar Ecol Prog Ser 599:19-34. Majaneva M, Enberg S, Autio R, Blomster J, Rintala JM (2019) Mamiellophyceae shift in seasonal predominance in the Baltic Sea. Aquat Microb Ecol 83:181-187.	2013-04-29	SU73	59.84	23.25	yes	no	yes	no	Sea water
Krogarviken, Baltic Sea	PRJEB21047	Enberg S, Majaneva M, Autio R, Blomster J, Rintala JM (2018) Phases of microalgal succession in sea ice and the water column in the Baltic Sea from autumn to spring. Mar Ecol Prog Ser 599:19-34. Majaneva M, Enberg S, Autio R, Blomster J, Rintala JM (2019) Mamiellophyceae shift in seasonal predominance in the Baltic Sea. Aquat Microb Ecol 83:181-187.	2013-05-08	SU78	59.84	23.25	yes	no	yes	no	Sea water
Krogarviken, Baltic Sea	PRJEB21047	Enberg S, Majaneva M, Autio R, Blomster J, Rintala JM (2018) Phases of microalgal succession in sea ice and the water column in the Baltic Sea from autumn to spring. Mar Ecol Prog Ser 599:19-34. Majaneva M, Enberg S, Autio R, Blomster J, Rintala JM (2019) Mamiellophyceae shift in seasonal predominance in the Baltic Sea. Aquat Microb Ecol 83:181-187.	2013-07-01	SU81	59.84	23.25	yes	no	no	no	Sea water
Greenland fjord	MT647636			JR106 GC13	68.26	-31.89	yes	no	no	no	Surface sediment
Canadian Arctic Archipelago	PRJNA650544	this study		QMG1	68.49	-99.89	yes	no	no	no	Surface sediment
Canadian Arctic Archipelago	PRJNA650544	this study		QMG2	68.31	-100.8	yes	no	no	no	Surface sediment
Canadian Arctic Archipelago	PRJNA650544	this study		312	69.17	-100.7	yes	no	no	no	Surface sediment
Kane Basin Nares Strait	PRJEB24314	Kalenitchenko D, Joli N, Potvin M, Tremblay J, Lovejoy C (2019) Biodiversity and Species Change in the Arctic Ocean: A View Through the Lens of Nares Strait. Frontiers in Marine Science 6: 479.	2015-08-03	ERS2074959	81.37	-63.96	yes	no	no	no	Seawater at 47 m depth	-	31.19
Kane Basin Nares Strait	PRJEB24314	Kalenitchenko D, Joli N, Potvin M, Tremblay J, Lovejoy C (2019) Biodiversity and Species Change in the Arctic Ocean: A View Through the Lens of Nares Strait. Frontiers in Marine Science 6: 479.	2015-08-03	ERS2074967	81.37	-63.96	yes	no	no	no	Seawater at 121 m depth	-	33.98
Kane Basin Nares Strait	PRJEB24314	Kalenitchenko D, Joli N, Potvin M, Tremblay J, Lovejoy C (2019) Biodiversity and Species Change in the Arctic Ocean: A View Through the Lens of Nares Strait. Frontiers in Marine Science 6: 479.	2015-08-03	ERS2074999	79.998	-69.76	yes	no	no	no	Seawater at 1 m depth	-	29.96
Fram Strait	PRJEB26288	Fadeev E, Salter I, Schourup-Kristensen V, Nöthig E-M, Metfies K, Engel A, Piontek J, Boetius A, Bienhold C (2018) Microbial communities in the East and West Fram Strait during sea ice melting season. Frontiers in Marine Science 5: 429	2014-06-17	432.30M.S71.R1.FASTQ	78.66	-7.01	yes	no	no	no	Seawater at 30 m depth	-2	33
Fram Strait	PRJEB26288	Fadeev E, Salter I, Schourup-Kristensen V, Nöthig E-M, Metfies K, Engel A, Piontek J, Boetius A, Bienhold C (2018) Microbial communities in the East and West Fram Strait during sea ice melting season. Frontiers in Marine Science 5: 430	2014-06-16	426.25M.S64.R1.FASTQ	78.81	-9.93	no	no	no	yes	Seawater at 25 m depth	-2	33
Fram Strait	PRJEB26288	Fadeev E, Salter I, Schourup-Kristensen V, Nöthig E-M, Metfies K, Engel A, Piontek J, Boetius A, Bienhold C (2018) Microbial communities in the East and West Fram Strait during sea ice melting season. Frontiers in Marine Science 5: 431	2014-06-16	426.5M.S63.R1.FASTQ	78.81	-9.93	no	no	no	yes	Seawater at 5 m depth	-2	33
Fram Strait	PRJEB26288	Fadeev E, Salter I, Schourup-Kristensen V, Nöthig E-M, Metfies K, Engel A, Piontek J, Boetius A, Bienhold C (2018) Microbial communities in the East and West Fram Strait during sea ice melting season. Frontiers in Marine Science 5: 432	2014-06-16	429.30M.S68.R1.FASTQ	78.83	-8.56	no	no	no	yes	Seawater at 30 m depth	-2	33
Fram Strait	PRJEB26288	Fadeev E, Salter I, Schourup-Kristensen V, Nöthig E-M, Metfies K, Engel A, Piontek J, Boetius A, Bienhold C (2018) Microbial communities in the East and West Fram Strait during sea ice melting season. Frontiers in Marine Science 5: 433	2014-06-16	429.5M.S66.R1.FASTQ	78.83	-8.56	no	no	no	yes	Seawater at 5 m depth	-2	33
Fram Strait	PRJEB26288	Fadeev E, Salter I, Schourup-Kristensen V, Nöthig E-M, Metfies K, Engel A, Piontek J, Boetius A, Bienhold C (2018) Microbial communities in the East and West Fram Strait during sea ice melting season. Frontiers in Marine Science 5: 434	2014-06-22	460.100M.S83.R1.FASTQ	79.19	4.19	no	no	no	yes	Seawater at 60 m depth
Fram Strait	PRJEB26288	Fadeev E, Salter I, Schourup-Kristensen V, Nöthig E-M, Metfies K, Engel A, Piontek J, Boetius A, Bienhold C (2018) Microbial communities in the East and West Fram Strait during sea ice melting season. Frontiers in Marine Science 5: 435	2014-06-22	460.5M.S81.R1.FASTQ	79.19	4.19	no	no	no	yes	Seawater at 5 m depth
Fram Strait	PRJEB26288	Fadeev E, Salter I, Schourup-Kristensen V, Nöthig E-M, Metfies K, Engel A, Piontek J, Boetius A, Bienhold C (2018) Microbial communities in the East and West Fram Strait during sea ice melting season. Frontiers in Marine Science 5: 436	2014-06-24	470.23M.S85.R1.FASTQ	79.13	6.08	no	no	no	yes	Seawater at 23 m depth
Fram Strait	PRJEB26288	Fadeev E, Salter I, Schourup-Kristensen V, Nöthig E-M, Metfies K, Engel A, Piontek J, Boetius A, Bienhold C (2018) Microbial communities in the East and West Fram Strait during sea ice melting season. Frontiers in Marine Science 5: 437	2014-06-24	470.30M.S86.R1.FASTQ	79.13	6.08	no	no	no	yes	Seawater at 30 m depth
Fram Strait	PRJEB26288	Fadeev E, Salter I, Schourup-Kristensen V, Nöthig E-M, Metfies K, Engel A, Piontek J, Boetius A, Bienhold C (2018) Microbial communities in the East and West Fram Strait during sea ice melting season. Frontiers in Marine Science 5: 438	2014-06-25	473.40M.S88.R1.FASTQ	79.76	4.26	no	no	no	yes	Seawater at 40 m depth
Fram Strait	PRJEB26288	Fadeev E, Salter I, Schourup-Kristensen V, Nöthig E-M, Metfies K, Engel A, Piontek J, Boetius A, Bienhold C (2018) Microbial communities in the East and West Fram Strait during sea ice melting season. Frontiers in Marine Science 5: 439	2014-06-25	473.55M.S89.R1.FASTQ	79.76	4.26	no	no	no	yes	Seawater at 55 m depth
Fram Strait	PRJEB26288	Fadeev E, Salter I, Schourup-Kristensen V, Nöthig E-M, Metfies K, Engel A, Piontek J, Boetius A, Bienhold C (2018) Microbial communities in the East and West Fram Strait during sea ice melting season. Frontiers in Marine Science 5: 440	2014-06-28	486.60M.S95.R1.FASTQ	78.84	1.01	no	no	no	yes	Seawater at 60 m depth
Bothnian Bay	FN690513 (Sanger sequencing)	Majaneva, M., Rintala, J. M., Piisilä, M., Fewer, D. P., & Blomster, J. (2012). Comparison of wintertime eukaryotic community from sea ice and open water in the Baltic Sea, based on sequencing of the 18S rRNA gene. Polar Biology, 35(6), 875-889.	2006-03-04	Sample 5 (clone 5c-B4 FN690513)	65.19	22.7	yes	no	no	no	Sea ice
Skagerrak	PRJEB5541	Egge ES, Johannessen TV, Andersen T, Eikrem W, Bittner L, Larsen A, et al. 2015. Seasonal diversity and dynamics of haptophytes in the Skagerrak, Norway, explored by high‐throughput sequencing. Mol. Ecol. 24: 3026– 3042.	Sep 2009-Jun 2011	20 samples	59.19	10.69	no	yes	no	yes	Seawater
Arctic Ocean	PRJNA421293		2015-09-07	SRS2738635	89.9903	89.2525	no	no	no	yes	Sea ice
Barents Sea	PRJNA421293		2015-06-03	SRS2738691	74.9055	28.9782	no	no	no	yes	Seawater
Barents Sea	PRJNA421293		2015-06-01	SAMN08138197	73.8609	24.3702	no	no	no	yes	Seawater
Barents Sea	PRJNA421293		2015-06-01	SRS2738716	73.8609	24.3702	no	no	no	yes	Seawater
Barents Sea	PRJNA421293		2015-06-01	SRS2738718	74.1575	20.149	no	no	no	yes	Seawater
Barents Sea	PRJNA421293		2015-06-01	SRS2738719	74.1575	20.149	no	no	no	yes	Seawater
Barents Sea	PRJNA421293		2015-06-01	SRS2738819	73.8609	24.3702	no	no	no	yes	Seawater
Barents Sea	PRJNA421293		2015-06-01	SRS2738828	73.8609	24.3702	no	no	no	yes	Seawater
Barents Sea	PRJNA421293		2015-06-01	SRS2738847	73.8609	24.3702	no	no	no	yes	Seawater
Barents Sea	PRJNA421293		2015-06-01	SRR6353077	73.8609	24.3702	no	no	no	yes	Seawater
Barents Sea	PRJNA421293		2015-06-01	SRS2738856	73.8609	24.3702	no	no	no	yes	Seawater
Barents Sea	PRJNA421293		2015-06-04	SRS2738702	75.2215	27.5772	no	no	no	yes	Seawater
Barents Sea	PRJNA421293		2015-06-04	SRS2738696	75.2215	27.5772	no	no	no	yes	Seawater
Barents Sea	PRJNA421293		2015-06-04	SRS2738699	75.2215	27.5772	no	no	no	yes	Seawater
Barents Sea	PRJNA421293		2015-06-04	SRS2738971	75.2215	27.5772	no	no	no	yes	Seawater
Barents Sea	PRJNA421293		2015-06-04	SRS2738973	75.2215	27.5772	no	no	no	yes	Seawater
Barents Sea	PRJNA421293		2015-06-04	SRS2738845	75.2215	27.5772	no	no	no	yes	Seawater
Barents Sea	PRJNA421293		2015-06-03	SRS2738690	74.9055	28.9782	no	no	no	yes	Seawater
Barents Sea	PRJNA421293		2015-06-03	SRS2738689	74.9055	28.9782	no	no	no	yes	Seawater
Barents Sea	PRJNA421293		2015-06-04	SRS2738687	75.2215	27.5772	no	no	no	yes	Seawater
Barents Sea	PRJNA421293		2015-06-01	SRS2738701	74.1575	20.149	no	no	no	yes	Seawater
Barents Sea	PRJNA421293		2015-06-01	SRS2738700	74.1575	20.149	no	no	no	yes	Seawater
Barents Sea	PRJNA421293		2015-05-30	SRS2738990	72.1533	21.3409	no	no	no	yes	Seawater
Barents Sea	PRJNA421293		2015-05-30	SRS2738791	72.1533	21.3409	no	no	no	yes	Seawater
Barents Sea	PRJNA421293		2015-05-30	SRS2738934	73.4626	20.7548	no	no	no	yes	Seawater
Barents Sea	PRJNA421293		2015-06-02	SRS2738759	74.411	26.975	no	no	no	yes	Seawater
Barents Sea	PRJNA421293		2015-06-02	SRS2738697	74.411	26.975	no	no	no	yes	Seawater
Barents Sea	PRJNA421293		2015-06-02	SRS2738881	74.411	26.975	no	no	no	yes	Seawater
Barents Sea	PRJNA421293		2015-06-02	SRS2738882	74.411	26.975	no	no	no	yes	Seawater
Barents Sea	PRJNA421293		2015-06-02	SRS2738769	74.411	26.975	no	no	no	yes	Seawater
Barents Sea	PRJNA421293		2015-06-02	SRS2738767	74.411	26.975	no	no	no	yes	Seawater
Barents Sea	PRJNA421293		2015-06-03	SRS2738886	74.9055	28.9782	no	no	no	yes	Seawater
Barents Sea	PRJNA421293		2015-06-02	SRS2738770	74.411	26.975	no	no	no	yes	Seawater
Barents Sea	PRJNA421293		2015-06-03	SRS2738884	74.9055	28.9782	no	no	no	yes	Seawater
Barents Sea	PRJNA421293		2015-06-03	SRS2738885	74.9055	28.9782	no	no	no	yes	Seawater
Barents Sea	PRJNA421293		2015-06-04	SRS2738976	73.1704	20.8911	no	no	no	yes	Seawater
Barents Sea	PRJNA421293		2015-06-04	SRS2739021	73.1704	20.8911	no	no	no	yes	Seawater
Barents Sea	PRJNA421293		2015-06-04	SRS2738647	73.1704	20.8911	no	no	no	yes	Seawater
Barents Sea	PRJNA421293		2015-06-04	SRS2738829	73.1704	20.8911	no	no	no	yes	Seawater
Barents Sea	PRJNA421293		2015-06-04	SRS2738818	73.1704	20.8911	no	no	no	yes	Seawater
Barents Sea	PRJNA421293		2015-06-04	SRS2738652	75.2215	27.5772	no	no	no	yes	Seawater
Barents Sea	PRJNA421293		2015-06-04	SRS2738760	73.1704	20.8911	no	no	no	yes	Seawater
Barents Sea	PRJNA421293		2015-06-04	SRS2738758	73.1704	20.8911	no	no	no	yes	Seawater
Barents Sea	PRJNA421293		2015-06-04	SRS2738756	73.1704	20.8911	no	no	no	yes	Seawater
Barents Sea	PRJNA421293		2015-06-04	SRS2738757	73.1704	20.8911	no	no	no	yes	Seawater
Barents Sea	PRJNA421293		2015-05-30	SRS2738680	73.4626	20.7548	no	no	no	yes	Seawater
Barents Sea	PRJNA421293		2015-05-30	SRS2738629	72.1533	21.3409	no	no	no	yes	Seawater
Barents Sea	PRJNA421293		2015-05-30	SRS2738628	72.1533	21.3409	no	no	no	yes	Seawater
Barents Sea	PRJNA421293		2015-05-30	SRS2738630	72.1533	21.3409	no	no	no	yes	Seawater
Barents Sea	PRJNA421293		2015-05-30	SRS2738627	72.1533	21.3409	no	no	no	yes	Seawater
Barents Sea	PRJNA421293		2015-05-30	SRS2738810	73.4626	20.7548	no	no	no	yes	Seawater
Barents Sea	PRJNA421293		2015-05-30	SRS2738681	73.4626	20.7548	no	no	no	yes	Seawater
Barents Sea	PRJNA421293		2015-05-30	SRS2738682	73.4626	20.7548	no	no	no	yes	Seawater
Barents Sea	PRJNA421293		2015-06-01	SRS2738966	74.1575	20.149	no	no	no	yes	Seawater
Barents Sea	PRJNA421293		2015-06-01	SRS2738967	74.1575	20.149	no	no	no	yes	Seawater
Barents Sea	PRJNA421293		2015-05-31	SRS2738874	73.9128	20.2974	no	no	no	yes	Seawater
Barents Sea	PRJNA421293		2015-05-31	SRS2738875	73.9128	20.2974	no	no	no	yes	Seawater
Barents Sea	PRJNA421293		2015-05-31	SRS2738794	73.9128	20.2974	no	no	no	yes	Seawater
Barents Sea	PRJNA421293		2015-05-31	SRS2738792	73.9128	20.2974	no	no	no	yes	Seawater
Barents Sea	PRJNA421293		2015-05-31	SRS2738723	73.9128	20.2974	no	no	no	yes	Seawater
Barents Sea	PRJNA421293		2015-05-31	SRS2738678	73.9128	20.2974	no	no	no	yes	Seawater
Barents Sea	PRJNA421293		2015-05-30	SRS2738932	73.4626	20.7548	no	no	no	yes	Seawater
Chukchi Sea	PRJNA421293		2015-08-15	SRS2738962	70.389	-163.022	no	no	no	yes	Seawater
Chukchi Sea	PRJNA421293		2015-08-16	SRS2738935	70.626	-162.249	no	no	no	yes	Seawater
Chukchi Sea	PRJNA421293		2015-08-31	SRS2739015	71.118	-163.806	no	no	no	yes	Seawater
Chukchi Sea	PRJNA421293		2015-08-23	SRS2738955	71.993	-164.953	no	no	no	yes	Seawater
Chukchi Sea	PRJNA421293		2015-08-16	SRS2738703	70.843	-161.539	no	no	no	yes	Seawater
Chukchi Sea	PRJNA421293		2015-08-16	SRS2738649	70.726	-161.94	no	no	no	yes	Seawater
Chukchi Sea	PRJNA421293		2015-08-30	SRS2738784	71.242	-163.403	no	no	no	yes	Seawater
Chukchi Sea	PRJNA421293		2015-08-12	SRS2738970	67.897	-168.237	no	no	no	yes	Seawater
Chukchi Sea	PRJNA421293		2015-08-12	SRS2738969	67.897	-168.237	no	no	no	yes	Seawater
Chukchi Sea	PRJNA421293		2015-09-03	SRS2738866	70.268	-163.404	no	no	no	yes	Seawater
Chukchi Sea	PRJNA421293		2015-08-25	SRS2738669	70.578	-160.835	no	no	no	yes	Seawater
Chukchi Sea	PRJNA421293		2015-08-25	SRS2738781	70.714	-161.18	no	no	no	yes	Seawater
Pacific Ocean	PRJDB5016	Endo, H., Ogata, H., & Suzuki, K. (2018). Contrasting biogeography and diversity patterns between diatoms and haptophytes in the central Pacific Ocean. Scientific reports, 8(1), 1-13.	23-Jun-14/11-Aug-14	DRS085238	50	-170	no	no	no	yes	Seawater
Pacific Ocean	PRJDB5016	Endo, H., Ogata, H., & Suzuki, K. (2018). Contrasting biogeography and diversity patterns between diatoms and haptophytes in the central Pacific Ocean. Scientific reports, 8(1), 1-13.	23-Jun-14/11-Aug-15	DRS085239	50	-170	no	no	no	yes	Seawater
Pacific Ocean	PRJDB5016	Endo, H., Ogata, H., & Suzuki, K. (2018). Contrasting biogeography and diversity patterns between diatoms and haptophytes in the central Pacific Ocean. Scientific reports, 8(1), 1-13.	23-Jun-14/11-Aug-16	DRS085242	60	-170	no	no	no	yes	Seawater
Pacific Ocean	PRJDB5016	Endo, H., Ogata, H., & Suzuki, K. (2018). Contrasting biogeography and diversity patterns between diatoms and haptophytes in the central Pacific Ocean. Scientific reports, 8(1), 1-13.	23-Jun-14/11-Aug-17	DRS085243	60	-170	no	no	no	yes	Seawater
Pacific Ocean	PRJDB5016	Endo, H., Ogata, H., & Suzuki, K. (2018). Contrasting biogeography and diversity patterns between diatoms and haptophytes in the central Pacific Ocean. Scientific reports, 8(1), 1-13.	23-Jun-14/11-Aug-18	DRS085267	50	-170	no	no	no	yes	Seawater
Pacific Ocean	PRJDB5016	Endo, H., Ogata, H., & Suzuki, K. (2018). Contrasting biogeography and diversity patterns between diatoms and haptophytes in the central Pacific Ocean. Scientific reports, 8(1), 1-13.	23-Jun-14/11-Aug-19	DRS085270	60	-170	no	no	no	yes	Seawater
Pacific Ocean	PRJDB5016	Endo, H., Ogata, H., & Suzuki, K. (2018). Contrasting biogeography and diversity patterns between diatoms and haptophytes in the central Pacific Ocean. Scientific reports, 8(1), 1-13.	23-Jun-14/11-Aug-20	DRS085271	60	-170	no	no	no	yes	Seawater
Pacific Ocean	PRJDB5016	Endo, H., Ogata, H., & Suzuki, K. (2018). Contrasting biogeography and diversity patterns between diatoms and haptophytes in the central Pacific Ocean. Scientific reports, 8(1), 1-13.	23-Jun-14/11-Aug-21	DRS085276	0.3	-170	no	no	no	yes	Seawater
Pacific Ocean	PRJDB5016	Endo, H., Ogata, H., & Suzuki, K. (2018). Contrasting biogeography and diversity patterns between diatoms and haptophytes in the central Pacific Ocean. Scientific reports, 8(1), 1-13.	23-Jun-14/11-Aug-22	DRS085279	15	-170	no	no	no	yes	Seawater
Pacific Ocean	PRJDB5016	Endo, H., Ogata, H., & Suzuki, K. (2018). Contrasting biogeography and diversity patterns between diatoms and haptophytes in the central Pacific Ocean. Scientific reports, 8(1), 1-13.	23-Jun-14/11-Aug-23	DRS085280	20	-170	no	no	no	yes	Seawater
Pacific Ocean	PRJDB5016	Endo, H., Ogata, H., & Suzuki, K. (2018). Contrasting biogeography and diversity patterns between diatoms and haptophytes in the central Pacific Ocean. Scientific reports, 8(1), 1-13.	23-Jun-14/11-Aug-24	DRS085281	25	-170	no	no	no	yes	Seawater
Pacific Ocean	PRJDB5016	Endo, H., Ogata, H., & Suzuki, K. (2018). Contrasting biogeography and diversity patterns between diatoms and haptophytes in the central Pacific Ocean. Scientific reports, 8(1), 1-13.	23-Jun-14/11-Aug-25	DRS085282	30	-170	no	no	no	yes	Seawater
Pacific Ocean	PRJDB5016	Endo, H., Ogata, H., & Suzuki, K. (2018). Contrasting biogeography and diversity patterns between diatoms and haptophytes in the central Pacific Ocean. Scientific reports, 8(1), 1-13.	23-Jun-14/11-Aug-26	DRS085283	35	-170	no	no	no	yes	Seawater
Pacific Ocean	PRJDB5016	Endo, H., Ogata, H., & Suzuki, K. (2018). Contrasting biogeography and diversity patterns between diatoms and haptophytes in the central Pacific Ocean. Scientific reports, 8(1), 1-13.	23-Jun-14/11-Aug-27	DRS085284	40	-170	no	no	no	yes	Seawater
Pacific Ocean	PRJDB5016	Endo, H., Ogata, H., & Suzuki, K. (2018). Contrasting biogeography and diversity patterns between diatoms and haptophytes in the central Pacific Ocean. Scientific reports, 8(1), 1-13.	23-Jun-14/11-Aug-28	DRS085286	50	-170	no	no	no	yes	Seawater
Pacific Ocean	PRJDB5016	Endo, H., Ogata, H., & Suzuki, K. (2018). Contrasting biogeography and diversity patterns between diatoms and haptophytes in the central Pacific Ocean. Scientific reports, 8(1), 1-13.	23-Jun-14/11-Aug-29	DRS085287	55	-170	no	no	no	yes	Seawater
Pacific Ocean	PRJDB5016	Endo, H., Ogata, H., & Suzuki, K. (2018). Contrasting biogeography and diversity patterns between diatoms and haptophytes in the central Pacific Ocean. Scientific reports, 8(1), 1-13.	23-Jun-14/11-Aug-30	DRS085288	60	-170	no	no	no	yes	Seawater
Pacific Ocean	PRJDB5016	Endo, H., Ogata, H., & Suzuki, K. (2018). Contrasting biogeography and diversity patterns between diatoms and haptophytes in the central Pacific Ocean. Scientific reports, 8(1), 1-13.	23-Jun-14/11-Aug-31	DRS085291	0.3	-170	no	no	no	yes	Seawater
Pacific Ocean	PRJDB5016	Endo, H., Ogata, H., & Suzuki, K. (2018). Contrasting biogeography and diversity patterns between diatoms and haptophytes in the central Pacific Ocean. Scientific reports, 8(1), 1-13.	23-Jun-14/11-Aug-32	DRS085293	10	-170	no	no	no	yes	Seawater
Pacific Ocean	PRJDB5016	Endo, H., Ogata, H., & Suzuki, K. (2018). Contrasting biogeography and diversity patterns between diatoms and haptophytes in the central Pacific Ocean. Scientific reports, 8(1), 1-13.	23-Jun-14/11-Aug-33	DRS085294	15	-170	no	no	no	yes	Seawater
Pacific Ocean	PRJDB5016	Endo, H., Ogata, H., & Suzuki, K. (2018). Contrasting biogeography and diversity patterns between diatoms and haptophytes in the central Pacific Ocean. Scientific reports, 8(1), 1-13.	23-Jun-14/11-Aug-34	DRS085295	25	-170	no	no	no	yes	Seawater
Pacific Ocean	PRJDB5016	Endo, H., Ogata, H., & Suzuki, K. (2018). Contrasting biogeography and diversity patterns between diatoms and haptophytes in the central Pacific Ocean. Scientific reports, 8(1), 1-13.	23-Jun-14/11-Aug-35	DRS085296	30	-170	no	no	no	yes	Seawater
Pacific Ocean	PRJDB5016	Endo, H., Ogata, H., & Suzuki, K. (2018). Contrasting biogeography and diversity patterns between diatoms and haptophytes in the central Pacific Ocean. Scientific reports, 8(1), 1-13.	23-Jun-14/11-Aug-36	DRS085297	35	-170	no	no	no	yes	Seawater
Pacific Ocean	PRJDB5016	Endo, H., Ogata, H., & Suzuki, K. (2018). Contrasting biogeography and diversity patterns between diatoms and haptophytes in the central Pacific Ocean. Scientific reports, 8(1), 1-13.	23-Jun-14/11-Aug-37	DRS085298	40	-170	no	no	no	yes	Seawater
Pacific Ocean	PRJDB5016	Endo, H., Ogata, H., & Suzuki, K. (2018). Contrasting biogeography and diversity patterns between diatoms and haptophytes in the central Pacific Ocean. Scientific reports, 8(1), 1-13.	23-Jun-14/11-Aug-38	DRS085300	50	-170	no	no	no	yes	Seawater
Pacific Ocean	PRJDB5016	Endo, H., Ogata, H., & Suzuki, K. (2018). Contrasting biogeography and diversity patterns between diatoms and haptophytes in the central Pacific Ocean. Scientific reports, 8(1), 1-13.	23-Jun-14/11-Aug-39	DRS085302	60	-170	no	no	no	yes	Seawater
Arctic Ocean	PRJEB7577	Stecher, A., Neuhaus, S., Lange, B., Frickenhaus, S., Beszteri, B., Kroth, P. G. & Valentin, K. 2016. rRNA and rDNA based assessment of sea ice protist biodiversity from the central Arctic Ocean. Eur. J. Phycol. 51: 31– 46.	Aug-Sept 2012	8 samples			no	no	no	no	Sea ice
Central Arctic Ocean	SRP033264	Kilias ES, Peeken I, Metfies K (2014) Insight into protist diversity in Arctic sea ice and melt‐pond aggregate obtained by pyrosequencing, Polar Res., 33, doi:10.3402/polar.v33.23466.	2011-08-01	3 samples			no	no	no	no	1 seawater sample, and 2 sea ice samples
Central Arctic Ocean	PRJNA196575	Kilias E, Kattner G, Wolf C, Frickenhaus S, Metfies K (2014): A molecular survey of protist diversity through the central Arctic Ocean , Polar Biology, 37 (9), pp. 1271-1287 . doi: 10.1007/s00300-014-1519-5	2011-08-01	8 samples			no	no	no	no	Seawater
Hudson Bay	PRJEB24074		2017-07-01	30 samples			no	no	no	no	Seawater
Antarctica	PRJEB7605			10 samples			no	no	no	no	Sea ice
Antarctica	PRJEB25141		Apr-Jun 2013	60 samples			no	no	no	no	58 sea ice samples, 2 seawater samples
